# Supplementary material for: Tracking of body adiposity indicators from childhood to adolescence: Mediation by BMI
Source: PLoS One. 2018 Feb 6;13(2):e0191908. doi: 10.1371/journal.pone.0191908 (PMC5800694; doi:10.1371/journal.pone.0191908)
Supplement: S1 Dataset — (XLS) [file pone.0191908.s001.xls]

## Sheet: Planilha1
ID	Sex	Age1	BMI1	BMI2	BMI3	BMI4	SFTR1	SFTR2	SFTR3	SFTR4	SFSE1	SFSE2	SFSE3	SFSE4	SumSF1	SumSF2	SumSF3	SumSF4	Body mass 1	Body mass 2	Body mass 3	Body mass 4	Stature1	Stature2	Stature3	Stature4
1	1	6.95	21.12	23.50	24.57	25.52	18.50	22.00	22.50	30.50	16.00	20.50	21.00	25.50	34.50	42.50	43.50	56.00	33.00	40.70	45.45	50.45	125.00	131.60	136.00	140.60
2	1	7.21	13.76	14.28	14.32	14.64	7.00	7.50	8.00	7.50	4.50	4.00	4.50	5.00	11.50	11.50	12.50	12.50	19.10	21.60	23.10	25.55	117.80	123.00	127.00	132.10
3	1	7.04	18.84	20.72	20.27	21.59	14.50	18.00	19.50	26.00	10.50	13.50	15.00	24.00	25.00	31.50	34.50	50.00	30.10	36.15	38.05	44.15	126.40	132.10	137.00	143.00
4	1	7.15	16.63	16.96	17.07	18.00	10.00	8.50	9.50	13.50	7.00	6.00	6.50	8.00	17.00	14.50	16.00	21.50	23.55	26.50	29.30	33.30	119.00	125.00	131.00	136.00
5	1	7.49	16.86	17.14	17.41	16.96	9.00	8.00	8.50	8.50	4.50	4.50	5.00	7.00	13.50	12.50	13.50	15.50	28.05	31.20	33.50	35.60	129.00	134.90	138.70	144.90
6	1	7.16	18.54	19.44	19.39	20.37	15.50	15.50	16.50	20.00	13.50	12.50	13.50	26.00	29.00	28.00	30.00	46.00	27.60	32.50	34.55	39.35	122.00	129.30	133.50	139.00
7	1	6.93	19.34	18.88	21.37	21.34	17.00	15.00	16.00	29.00	9.00	8.00	8.00	30.00	26.00	23.00	24.00	59.00	33.40	35.70	43.45	47.70	131.40	137.50	142.60	149.50
8	1	7.32	16.17	15.61	16.23	16.57	8.50	8.00	8.50	10.00	5.00	4.00	4.50	8.00	13.50	12.00	13.00	18.00	23.95	25.30	28.07	31.70	121.70	127.30	131.50	138.30
9	1	7.26	14.75	15.30	15.32	15.94	10.00	10.50	11.00	14.00	5.50	5.00	5.50	9.00	15.50	15.50	16.50	23.00	21.95	24.80	26.50	30.05	122.00	127.30	131.50	137.30
10	1	7.46	16.71	16.93	17.93	19.63	9.00	9.00	10.00	18.00	6.00	4.50	5.00	12.00	15.00	13.50	15.00	30.00	25.45	28.75	32.05	38.25	123.40	130.30	133.70	139.60
11	1	7.05	21.85	24.46	25.57	26.06	20.00	21.00	23.00	29.00	19.50	21.50	21.50	30.00	39.50	42.50	44.50	59.00	33.60	41.40	45.50	50.35	124.00	130.10	133.40	139.00
12	1	7.12	15.99	17.29	19.59	19.48	12.00	16.00	16.50	25.50	7.00	6.50	6.50	12.00	19.00	22.50	23.00	37.50	22.65	26.25	31.60	34.45	119.00	123.20	127.00	133.00
13	1	7.26	15.67	16.89	17.02	17.04	10.00	11.00	11.50	13.00	7.50	6.50	6.50	7.50	17.50	17.50	18.00	20.50	23.10	28.10	30.20	33.20	121.40	129.00	133.20	139.60
14	1	7.23	15.05	15.15	15.20	15.49	7.00	6.50	6.50	9.00	16.00	4.00	4.00	6.00	23.00	10.50	10.50	15.00	24.65	27.65	29.80	32.75	128.00	135.10	140.00	145.40
15	1	7.47	19.78	22.39	20.20	20.36	12.50	16.50	18.00	16.50	7.00	8.50	9.50	9.00	19.50	25.00	27.50	25.50	31.90	39.55	38.20	41.35	127.00	132.90	137.50	142.50
16	1	7.15	18.23	19.58	22.38	20.48	16.00	17.50	19.00	22.50	9.50	11.00	12.00	19.00	25.50	28.50	31.00	41.50	29.40	35.10	43.25	43.30	127.00	133.90	139.00	145.40
17	1	7.25	17.67	18.90	20.25	20.03	13.00	16.00	16.50	19.00	9.00	9.00	9.50	12.00	22.00	25.00	26.00	31.00	28.10	33.26	38.35	41.25	126.10	132.67	137.60	143.50
18	1	7.33	16.60	15.70	16.77	16.18	7.00	8.00	9.00	9.00	4.50	4.00	4.50	6.00	11.50	12.00	13.50	15.00	26.35	28.40	32.40	34.35	126.00	134.50	139.00	145.70
19	1	7.30	16.27	16.16	16.42	17.31	8.50	5.00	5.50	11.00	6.00	8.00	8.50	6.00	14.50	13.00	14.00	17.00	23.50	26.15	28.40	32.20	120.20	127.20	131.50	136.40
20	1	7.49	15.09	16.09	16.08	16.35	8.50	9.00	10.50	10.00	5.50	4.00	5.00	5.50	14.00	13.00	15.50	15.50	22.10	25.95	27.80	31.00	121.00	127.00	131.50	137.70
21	1	7.18	15.71	15.78	15.49	15.73	7.50	7.00	7.50	9.00	5.00	4.50	4.50	7.00	12.50	11.50	12.00	16.00	23.00	25.70	27.40	30.40	121.00	127.60	133.00	139.00
22	1	7.15	16.41	18.38	19.35	20.18	12.00	17.00	17.50	20.50	6.00	6.50	6.50	12.00	18.00	23.50	24.00	32.50	24.30	29.65	33.00	37.55	121.70	127.00	130.60	136.40
23	1	7.07	16.85	17.64	17.98	18.41	10.50	12.00	12.50	14.50	7.00	5.50	6.00	8.00	17.50	17.50	18.50	22.50	24.50	28.45	31.10	34.40	120.60	127.00	131.50	136.70
24	1	7.15	20.70	20.63	22.61	23.80	16.50	19.50	20.00	31.00	12.00	12.50	13.00	33.00	28.50	32.00	33.00	64.00	36.40	40.15	46.55	53.20	132.60	139.50	143.50	149.50
25	1	7.06	13.84	14.30	15.02	15.02	10.00	9.00	9.50	15.00	5.00	4.50	5.00	11.00	15.00	13.50	14.50	26.00	21.70	24.20	27.05	29.65	125.20	130.10	134.20	140.50
26	2	7.44	17.10	17.59	17.70	18.29	15.00	17.50	18.50	22.50	8.50	8.50	9.00	12.50	23.50	26.00	27.50	35.00	27.15	31.30	33.85	39.10	126.00	133.40	138.30	146.20
27	2	6.98	14.15	14.59	15.90	17.08	12.50	13.00	13.50	18.00	5.50	6.00	6.50	18.50	18.00	19.00	20.00	36.50	19.60	22.40	26.25	30.90	117.70	123.90	128.50	134.50
28	2	6.98	23.60	25.06	24.37	24.27	22.00	27.00	28.50	28.00	19.00	25.00	26.00	25.00	41.00	52.00	54.50	53.00	42.75	48.90	51.95	54.60	134.60	139.70	146.00	150.00
29	2	7.02	15.44	15.44	15.67	16.71	10.00	11.00	12.00	14.50	6.00	5.00	5.50	6.00	16.00	16.00	17.50	20.50	22.80	25.25	27.30	31.50	121.50	127.90	132.00	137.30
30	2	7.35	15.12	14.32	16.57	16.07	7.50	10.50	10.50	14.00	6.50	6.00	6.50	8.50	14.00	16.50	17.00	22.50	26.15	27.75	34.35	38.20	131.50	139.20	144.00	154.20
31	2	7.43	16.06	16.71	16.60	17.66	17.50	18.00	19.00	20.50	10.50	10.50	11.00	12.50	28.00	28.50	30.00	33.00	25.70	30.10	33.00	39.95	126.50	134.20	141.00	150.40
32	2	7.27	20.65	21.05	21.99	23.55	17.50	23.00	23.00	30.00	16.00	15.00	15.50	27.50	33.50	38.00	38.50	57.50	37.80	42.45	47.85	55.85	135.30	142.00	147.50	154.00
33	2	7.40	15.68	16.21	17.10	17.48	9.00	11.00	11.00	17.50	5.00	5.00	5.50	7.50	14.00	16.00	16.50	25.00	24.90	28.25	32.10	36.55	126.00	132.00	137.00	144.60
34	2	6.95	14.87	14.83	14.98	15.26	12.00	10.50	10.50	16.50	4.00	3.50	4.00	5.00	16.00	14.00	14.50	21.50	23.60	26.35	28.95	31.95	126.00	133.30	139.00	144.70
35	2	7.14	14.23	14.18	14.08	13.70	6.00	5.50	6.00	7.00	5.50	4.50	5.00	4.50	11.50	10.00	11.00	11.50	24.90	27.80	29.60	30.90	132.30	140.00	145.00	150.20
36	2	7.05	14.01	15.34	15.98	15.52	8.50	10.00	10.50	15.00	5.50	6.00	6.00	9.50	14.00	16.00	16.50	24.50	20.95	25.25	28.70	30.50	122.30	128.30	134.00	140.20
37	2	7.35	15.26	15.51	15.46	15.79	11.50	12.00	12.50	13.50	8.00	6.50	6.50	8.50	19.50	18.50	19.00	22.00	24.35	27.40	29.15	32.60	126.30	132.90	137.30	143.70
38	2	7.35	24.12	23.65	25.04	24.06	21.00	18.00	20.50	25.00	19.00	14.00	14.50	25.00	40.00	32.00	35.00	50.00	38.90	43.30	49.85	52.00	127.00	135.30	141.10	147.00
39	2	7.49	20.26	21.02	23.09	23.03	20.50	19.50	20.50	26.00	15.50	19.00	19.50	26.00	36.00	38.50	40.00	52.00	33.30	37.85	44.75	49.10	128.20	134.20	139.20	146.00
40	2	7.23	16.27	17.03	17.31	19.58	13.00	14.00	15.50	24.50	8.00	8.00	9.00	13.50	21.00	22.00	24.50	38.00	23.35	26.40	28.80	34.80	119.80	124.50	129.00	133.30
41	2	7.46	18.61	18.11	16.93	17.31	14.00	15.00	15.50	17.00	11.00	8.50	8.50	8.50	25.00	23.50	24.00	25.50	31.45	33.70	33.65	36.60	130.00	136.40	141.00	145.40
42	2	7.10	15.93	15.70	15.91	16.15	11.00	9.50	10.50	13.50	7.00	5.00	5.50	6.00	18.00	14.50	16.00	19.50	24.30	26.70	29.00	31.65	123.50	130.40	135.00	140.00
43	2	7.28	18.59	17.42	18.14	18.66	13.50	9.00	10.00	13.00	7.00	4.00	4.00	7.00	20.50	13.00	14.00	20.00	29.75	31.05	35.30	38.65	126.50	133.50	139.50	143.90
44	2	7.20	15.32	15.44	15.74	15.54	8.50	8.00	8.50	8.00	4.50	4.00	5.00	4.50	13.00	12.00	13.50	12.50	22.80	25.30	27.85	30.15	122.00	128.00	133.00	139.30
45	1	8.46	16.76	17.32	18.92	20.01	13.50	14.00	15.00	25.00	7.00	8.00	8.00	22.00	20.50	22.00	23.00	47.00	34.70	39.80	45.70	52.20	143.90	151.60	155.40	161.50
46	1	7.94	15.56	16.29	17.68	18.36	8.50	10.00	10.50	22.00	5.00	5.00	5.50	12.00	13.50	15.00	16.00	34.00	27.60	31.65	36.30	41.30	133.20	139.40	143.30	150.00
47	1	8.09	19.58	20.44	20.59	21.97	17.00	19.00	21.00	26.00	13.50	14.50	15.50	27.00	30.50	33.50	36.50	53.00	38.00	44.35	47.70	55.20	139.30	147.30	152.20	158.50
48	1	8.47	18.81	20.98	19.93	19.98	14.50	15.50	16.50	16.50	8.00	8.00	9.00	10.50	22.50	23.50	25.50	27.00	35.05	42.90	43.65	47.15	136.50	143.00	148.00	153.60
49	1	8.47	17.17	19.29	20.43	23.02	11.50	15.50	16.50	28.00	7.00	8.00	8.50	26.00	18.50	23.50	25.00	54.00	27.60	34.80	40.05	49.55	126.80	134.30	140.00	146.70
50	1	8.47	16.15	18.58	18.24	19.48	11.50	12.00	12.50	20.50	5.50	5.50	5.50	8.00	17.00	17.50	18.00	28.50	30.85	38.00	40.07	45.55	138.20	143.00	148.20	152.90
51	1	8.35	15.96	16.90	17.24	18.16	8.00	10.00	10.50	15.00	5.00	5.00	5.50	10.00	13.00	15.00	16.00	25.00	26.85	31.25	33.60	38.50	129.70	136.00	139.60	145.60
52	1	8.27	15.54	15.23	14.97	15.60	9.50	10.50	11.00	12.00	5.50	5.50	5.50	8.00	15.00	16.00	16.50	20.00	26.75	29.60	31.05	35.10	131.20	139.40	144.00	150.00
53	1	7.98	15.05	14.92	16.41	17.98	9.50	9.00	10.00	12.50	5.50	5.00	5.00	9.50	15.00	14.00	15.00	22.00	22.15	24.30	28.60	31.10	121.30	127.60	132.00	131.50
54	1	8.31	21.08	21.99	21.28	21.54	19.00	18.00	20.50	20.00	10.00	10.00	11.00	14.00	29.00	28.00	31.50	34.00	38.25	43.35	45.05	50.15	134.70	140.40	145.50	152.60
55	1	8.21	17.07	17.55	18.91	20.43	9.50	13.00	15.00	22.00	6.00	7.00	7.50	19.00	15.50	20.00	22.50	41.00	28.15	32.70	37.80	44.15	128.40	136.50	141.40	147.00
56	1	8.01	16.81	17.47	18.68	19.16	11.50	13.50	13.50	20.00	6.00	6.50	7.00	18.00	17.50	20.00	20.50	38.00	25.85	29.70	34.05	38.30	124.00	130.40	135.00	141.40
57	1	8.40	15.31	15.84	15.73	15.88	9.00	10.50	10.50	14.00	4.50	5.00	5.50	10.00	13.50	15.50	16.00	24.00	24.30	27.55	29.30	31.80	126.00	131.90	136.50	141.50
58	1	8.36	16.53	16.97	17.03	17.29	7.00	8.00	8.50	10.00	5.00	5.00	5.50	7.00	12.00	13.00	14.00	17.00	27.55	30.15	32.90	36.50	129.10	133.30	139.00	145.30
59	1	8.11	16.56	18.34	19.49	23.48	11.00	16.50	18.50	28.00	7.00	9.50	10.50	22.50	18.00	26.00	29.00	50.50	35.30	43.05	48.65	63.45	146.00	153.20	158.00	164.40
60	1	8.37	13.99	13.55	13.76	14.79	8.50	8.50	9.00	10.50	5.00	4.00	4.00	5.50	13.50	12.50	13.00	16.00	25.15	26.30	27.95	32.45	134.10	139.30	142.50	148.10
61	1	8.23	14.25	15.63	16.45	16.39	6.50	9.00	8.50	15.00	4.00	5.00	5.00	11.00	10.50	14.00	13.50	26.00	22.45	27.60	31.05	33.80	125.50	132.90	137.40	143.60
62	1	8.37	25.45	26.87	27.37	27.78	20.50	23.00	25.50	33.50	26.50	29.00	30.50	37.00	47.00	52.00	56.00	70.50	46.80	53.95	57.15	63.25	135.60	141.70	144.50	150.90
63	1	8.41	18.08	18.99	18.67	19.95	10.50	14.50	15.00	15.00	6.50	7.00	7.50	13.00	17.00	21.50	22.50	28.00	32.95	38.50	40.35	46.70	135.00	142.40	147.00	153.00
64	1	7.93	21.30	21.16	20.96	22.24	18.50	18.00	19.50	23.00	11.50	13.50	14.00	24.00	30.00	31.50	33.50	47.00	35.45	39.25	41.85	48.20	129.00	136.20	141.30	147.20
65	1	8.50	16.38	16.40	17.77	17.79	10.00	10.00	10.50	11.00	7.00	5.50	5.50	10.00	17.00	15.50	16.00	21.00	26.30	29.10	33.45	38.70	126.70	133.20	137.20	147.50
66	1	8.36	19.82	19.84	21.91	22.09	17.00	18.00	19.50	29.00	19.00	18.00	18.50	34.00	36.00	36.00	38.00	63.00	35.70	39.00	45.55	50.50	134.20	140.20	144.20	151.20
67	1	8.19	16.18	17.30	17.42	17.38	11.00	15.00	16.00	16.00	7.00	8.00	8.50	11.00	18.00	23.00	24.50	27.00	26.10	30.70	32.70	35.00	127.00	133.20	137.00	141.90
68	1	8.25	16.18	16.37	16.76	16.39	12.00	13.00	14.00	15.50	6.00	7.00	7.50	12.00	18.00	20.00	21.50	27.50	24.60	27.75	29.65	30.80	123.30	130.20	133.00	137.10
69	1	7.98	16.65	17.36	17.63	18.84	13.00	16.00	17.50	19.00	10.00	10.50	10.00	13.50	23.00	26.50	27.50	32.50	29.15	33.40	35.80	42.45	132.30	138.70	142.50	150.10
70	1	7.92	15.48	17.92	17.72	19.51	8.50	12.50	13.50	18.50	6.50	7.50	8.00	13.50	15.00	20.00	21.50	32.00	22.85	30.05	32.30	39.40	121.50	129.50	135.00	142.10
71	1	8.25	16.17	16.09	16.73	17.17	6.50	8.50	9.00	14.50	5.50	5.00	5.00	11.00	12.00	13.50	14.00	25.50	26.15	28.55	31.95	35.15	127.17	133.20	138.20	143.10
72	1	8.15	20.63	22.27	23.95	24.41	16.50	18.00	20.00	28.00	12.00	13.00	13.50	29.00	28.50	31.00	33.50	57.00	37.60	45.55	52.10	56.40	135.00	143.00	147.50	152.00
73	1	8.18	21.25	22.53	22.13	21.11	17.00	20.00	21.00	22.20	14.50	15.00	16.00	14.00	31.50	35.00	37.00	36.20	33.25	37.50	39.15	40.50	125.10	129.00	133.00	138.50
74	1	8.03	17.38	17.24	18.01	18.95	13.00	11.50	12.50	19.00	5.50	5.50	5.50	10.00	18.50	17.00	18.00	29.00	28.30	31.15	34.55	39.30	127.60	134.40	138.50	144.00
75	1	8.25	16.85	17.48	18.43	19.57	9.50	9.00	9.50	20.00	6.50	5.50	5.50	19.50	16.00	14.50	15.00	39.50	28.00	31.15	35.10	40.35	128.90	133.50	138.00	143.60
76	1	8.19	17.77	17.05	20.00	20.47	10.00	12.00	12.50	20.00	6.50	7.50	8.50	21.00	16.50	19.50	21.00	41.00	32.20	35.90	42.75	47.60	134.60	145.10	146.20	152.50
77	1	7.98	24.89	26.31	26.82	28.43	22.00	26.00	27.00	35.00	18.50	20.00	20.50	32.00	40.50	46.00	47.50	67.00	45.70	53.80	57.95	66.90	135.50	143.00	147.00	153.40
78	1	8.06	14.10	14.41	14.55	14.54	6.00	7.50	7.50	9.00	5.00	5.00	5.50	5.00	11.00	12.50	13.00	14.00	24.95	28.05	30.30	33.15	133.00	139.50	144.30	151.00
79	1	8.18	18.97	20.26	20.69	22.35	13.00	14.00	14.00	20.00	8.50	10.00	10.50	21.00	21.50	24.00	24.50	41.00	35.40	40.10	44.10	50.95	136.60	140.70	146.00	151.00
80	1	8.37	25.65	26.06	27.61	28.83	30.00	31.00	33.50	37.00	25.00	25.00	27.00	32.50	55.00	56.00	60.50	69.50	51.35	57.00	63.80	72.25	141.50	147.90	152.00	158.30
81	1	8.02	21.00	22.87	24.49	24.98	19.50	23.00	25.00	30.00	13.50	16.50	17.50	31.00	33.00	39.50	42.50	61.00	36.20	44.00	50.30	55.75	131.30	138.70	143.30	149.40
82	1	8.30	15.28	16.52	16.96	18.22	7.50	10.00	10.50	16.00	5.50	5.50	6.00	11.00	13.00	15.50	16.50	27.00	22.75	26.35	29.10	33.45	122.00	126.30	131.00	135.50
83	1	7.52	15.52	16.19	16.99	17.36	11.50	12.81	13.91	17.00	5.50	5.88	6.85	11.00	17.00	18.68	20.76	28.00	25.15	28.96	32.60	36.00	127.30	133.75	138.50	144.00
84	1	7.88	19.24	19.47	19.52	19.99	15.00	14.50	15.00	19.50	10.00	7.00	7.50	9.00	25.00	21.50	22.50	28.50	35.70	39.25	42.40	47.10	136.20	142.00	147.40	153.50
85	1	7.88	16.40	22.62	20.98	21.54	13.00	19.00	21.00	23.50	8.50	13.00	14.00	26.00	21.50	32.00	35.00	49.50	27.85	37.65	43.50	49.25	130.30	129.00	144.00	151.20
86	1	7.57	17.72	16.60	16.37	16.29	13.00	10.00	10.50	11.50	7.50	4.00	4.50	7.50	20.50	14.00	15.00	19.00	25.95	26.60	28.35	30.30	121.00	126.60	131.60	136.40
87	1	7.61	17.03	17.56	19.25	18.18	13.00	11.50	13.00	14.50	7.50	6.50	7.00	11.50	20.50	18.00	20.00	26.00	27.55	31.15	36.35	36.60	127.20	133.20	137.40	141.90
88	1	7.87	21.65	21.95	23.52	19.90	28.00	22.50	23.50	23.00	13.00	10.00	10.50	13.00	41.00	32.50	34.00	36.00	40.45	44.75	51.10	46.95	136.70	142.80	147.40	153.60
89	1	7.66	14.63	15.03	14.73	15.32	10.00	11.00	12.50	11.00	5.00	5.00	5.50	7.00	15.00	16.00	18.00	18.00	22.60	25.95	27.25	30.80	124.30	131.40	136.00	141.80
90	1	7.61	18.08	19.65	19.77	21.08	12.00	14.50	15.00	25.50	8.00	10.00	10.50	14.50	20.00	24.50	25.50	40.00	29.35	35.55	37.75	43.95	127.40	134.50	138.20	144.40
91	1	7.53	15.84	16.07	16.76	16.85	8.50	9.50	10.50	18.00	5.50	5.00	5.50	14.00	14.00	14.50	16.00	32.00	26.90	30.20	33.80	36.50	130.30	137.10	142.00	147.20
92	1	7.84	16.64	16.01	16.73	16.55	16.00	16.50	17.50	18.00	6.00	5.50	6.00	9.00	22.00	22.00	23.50	27.00	28.25	30.10	32.80	34.80	130.30	137.10	140.00	145.00
93	1	7.61	19.53	21.26	22.68	23.77	15.00	18.00	19.00	26.00	18.50	20.00	22.50	23.00	33.50	38.00	41.50	49.00	33.00	40.55	47.15	54.20	130.00	138.10	144.20	151.00
94	1	7.56	14.19	14.44	14.61	15.31	7.00	8.00	8.50	9.50	5.00	4.00	4.50	5.00	12.00	12.00	13.00	14.50	20.85	23.85	25.45	28.20	121.20	128.50	132.00	135.70
95	1	7.90	15.21	16.02	16.57	17.38	7.00	8.00	8.50	17.00	5.00	5.00	5.50	12.00	12.00	13.00	14.00	29.00	26.30	29.45	32.25	37.10	131.50	135.60	139.50	146.10
96	1	7.57	15.62	15.92	16.62	16.87	7.00	8.00	8.50	7.50	6.50	4.00	4.50	7.50	13.50	12.00	13.00	15.00	23.25	26.50	29.85	32.50	122.00	129.00	134.00	138.80
97	1	7.57	16.63	17.15	17.83	17.68	10.50	11.00	11.50	13.50	7.00	5.00	5.50	7.00	17.50	16.00	17.00	20.50	24.35	27.75	30.60	32.60	121.00	127.20	131.00	135.80
98	1	7.69	17.03	17.05	17.63	20.37	9.00	10.50	11.00	19.50	7.00	5.50	6.00	12.00	16.00	16.00	17.00	31.50	29.00	32.95	36.30	46.45	130.50	139.00	143.50	151.00
99	1	7.70	14.72	15.61	16.66	17.56	9.00	13.00	13.00	22.50	5.00	5.50	5.50	15.50	14.00	18.50	18.50	38.00	25.85	30.60	34.70	40.15	132.50	140.00	144.30	151.20
100	1	7.88	18.10	18.65	20.07	23.11	10.00	9.50	11.17	17.00	7.50	7.00	9.29	17.50	17.50	16.50	20.46	34.50	28.55	32.85	36.90	45.95	125.60	132.70	135.60	141.00
101	1	7.83	13.56	13.58	13.56	13.66	7.00	8.00	8.00	8.00	3.50	4.00	4.50	5.00	10.50	12.00	12.50	13.00	19.85	21.80	23.05	25.15	121.00	126.70	130.40	135.70
102	2	8.17	13.75	14.05	14.38	15.23	8.00	10.00	10.50	9.50	3.50	4.00	4.50	6.00	11.50	14.00	15.00	15.50	23.20	26.25	29.70	36.60	129.90	136.70	143.70	155.00
103	2	8.28	15.14	15.12	15.30	16.60	9.00	10.00	11.00	15.50	5.50	4.50	4.50	8.50	14.50	14.50	15.50	24.00	26.30	28.55	30.25	36.40	131.80	137.40	140.60	148.10
104	2	8.33	17.96	18.38	18.96	20.07	18.00	17.50	18.50	21.81	13.00	11.00	12.00	15.82	31.00	28.50	30.50	37.64	29.20	33.25	37.00	44.55	127.50	134.50	139.70	149.00
105	2	8.10	17.19	17.58	18.21	18.79	14.50	16.00	17.00	21.00	8.50	7.50	8.50	15.50	23.00	23.50	25.50	36.50	29.10	32.90	35.95	40.10	130.10	136.80	140.50	146.10
106	2	7.96	17.29	18.68	18.89	19.63	12.50	15.00	16.50	25.00	8.00	10.50	11.00	27.50	20.50	25.50	27.50	52.50	30.95	37.30	39.45	44.99	133.80	141.30	144.50	151.40
107	2	8.13	17.65	18.26	19.78	21.40	16.00	19.00	20.00	27.00	7.00	7.00	8.00	17.00	23.00	26.00	28.00	44.00	24.00	27.40	31.15	37.00	116.60	122.50	125.50	131.50
108	2	7.95	18.02	20.43	21.82	22.28	15.00	20.00	21.50	28.00	8.00	10.50	11.50	19.00	23.00	30.50	33.00	47.00	26.30	32.85	36.65	40.60	120.80	126.80	129.60	135.00
109	2	8.27	15.56	15.71	16.99	18.33	7.00	8.00	8.00	12.50	5.00	5.00	5.50	10.00	12.00	13.00	13.50	22.50	25.05	28.20	33.30	41.30	126.90	134.00	140.00	150.10
110	2	8.43	18.88	20.06	21.15	20.86	16.00	18.00	19.00	20.50	8.50	11.50	12.00	14.00	24.50	29.50	31.00	34.50	32.70	39.55	44.90	49.15	131.60	140.40	145.70	153.50
111	2	7.92	18.88	18.64	20.97	22.31	20.00	19.00	19.50	29.00	15.00	10.00	10.50	25.50	35.00	29.00	30.00	54.50	33.20	35.70	43.25	51.20	132.60	138.40	143.60	151.50
112	2	8.39	13.89	14.52	15.75	16.40	9.00	9.50	11.50	20.00	5.00	5.50	6.00	7.50	14.00	15.00	17.50	27.50	24.10	28.55	33.15	37.00	131.70	140.20	145.10	150.20
113	2	8.35	16.60	16.74	17.90	17.80	11.00	13.00	14.00	15.00	8.50	9.00	10.00	16.00	19.50	22.00	24.00	31.00	27.50	30.20	33.70	36.90	128.70	134.30	137.20	144.00
114	2	8.46	15.43	16.37	17.16	18.76	10.50	14.00	15.50	19.00	5.50	6.50	7.50	9.50	16.00	20.50	23.00	28.50	23.35	28.05	33.15	41.10	123.00	130.90	139.00	148.00
115	2	8.22	17.08	16.55	17.62	16.14	11.50	13.50	14.50	15.00	5.50	5.50	6.00	6.50	17.00	19.00	20.50	21.50	28.20	29.85	33.65	33.75	128.50	134.30	138.20	144.60
116	2	8.23	19.23	18.95	20.22	20.14	16.50	17.50	19.00	22.00	15.50	15.00	16.50	20.00	32.00	32.50	35.50	42.00	32.40	35.10	39.35	42.70	129.80	136.10	139.50	145.60
117	2	8.17	15.20	15.68	16.08	17.06	9.00	10.00	10.50	13.50	4.50	4.00	5.00	9.00	13.50	14.00	15.50	22.50	21.70	24.50	27.10	32.30	119.50	125.00	129.80	137.60
118	2	8.50	19.44	18.53	20.09	20.73	17.00	14.00	14.50	18.16	9.00	9.00	9.50	13.41	26.00	23.00	24.00	31.56	29.85	31.80	35.85	40.56	123.90	131.00	133.60	139.89
119	2	8.17	15.94	16.73	17.41	17.06	15.00	14.50	15.00	20.50	8.00	5.50	6.00	12.00	23.00	20.00	21.00	32.50	24.95	29.15	33.15	34.55	125.10	132.00	138.00	142.30
120	2	8.07	15.78	15.29	16.42	17.42	11.00	11.50	12.50	15.10	8.50	7.00	7.50	11.26	19.50	18.50	20.00	26.36	26.50	28.70	32.45	38.10	129.60	137.00	140.60	147.90
121	2	8.30	27.24	25.92	26.06	24.68	19.00	18.00	19.00	27.50	22.50	23.50	25.00	29.00	41.50	41.50	44.00	56.50	52.70	55.25	58.25	59.75	139.10	146.00	149.50	155.60
122	2	8.14	15.07	16.10	18.50	20.33	11.00	12.00	12.50	24.50	6.00	5.00	5.50	16.00	17.00	17.00	18.00	40.50	21.70	24.75	30.55	36.50	120.00	124.00	128.50	134.00
123	2	8.10	15.71	15.83	15.19	15.58	15.00	11.50	12.50	14.00	9.00	5.00	6.00	9.00	24.00	16.50	18.50	23.00	30.05	33.75	34.90	39.40	138.30	146.00	151.60	159.00
124	2	8.13	15.35	16.50	18.27	19.27	14.00	17.50	19.50	25.00	6.50	8.00	9.00	17.00	20.50	25.50	28.50	42.00	25.15	30.25	35.80	42.20	128.00	135.40	140.00	148.00
125	2	8.38	15.85	15.63	16.55	15.96	15.50	14.50	15.00	16.00	10.00	8.50	8.50	8.00	25.50	23.00	23.50	24.00	28.00	30.50	34.90	37.85	132.90	139.70	145.20	154.00
126	2	8.04	20.60	21.48	24.78	22.93	18.00	20.00	21.00	29.00	11.50	11.00	11.50	17.50	29.50	31.00	32.50	46.50	35.90	40.90	49.05	49.55	132.00	138.00	140.70	147.00
127	2	7.72	16.91	18.90	19.56	19.99	10.50	13.00	15.00	17.00	7.50	8.00	8.50	13.50	18.00	21.00	23.50	30.50	24.35	29.15	32.65	36.10	120.00	124.20	129.20	134.40
128	2	7.60	16.46	16.16	16.90	17.80	14.00	13.50	14.00	16.50	4.50	4.00	4.50	7.50	18.50	17.50	18.50	24.00	26.55	28.45	32.00	36.50	127.00	132.70	137.60	143.20
129	2	7.66	22.80	23.85	24.63	22.21	22.50	21.00	22.50	17.00	16.50	15.50	17.00	14.00	39.00	36.50	39.50	31.00	46.95	54.60	60.70	59.80	143.50	151.30	157.00	164.10
130	2	7.63	14.69	15.43	15.38	15.18	8.00	9.00	9.50	9.50	5.00	5.00	5.00	5.00	13.00	14.00	14.50	14.50	21.15	24.30	25.80	27.95	120.00	125.50	129.50	135.70
131	2	7.86	16.00	16.23	18.06	18.55	13.00	16.00	17.50	19.00	7.50	8.00	8.50	12.00	20.50	24.00	26.00	31.00	25.40	28.50	34.25	38.10	126.00	132.50	137.70	143.30
132	2	7.69	15.17	15.41	15.88	15.19	9.00	12.00	12.50	13.00	7.00	7.00	7.00	6.50	16.00	19.00	19.50	19.50	22.50	25.65	27.80	29.05	121.80	129.00	132.30	138.30
133	2	7.78	20.10	20.98	20.93	20.27	18.50	18.00	19.00	21.50	20.50	15.50	17.50	15.50	39.00	33.50	36.50	37.00	34.60	39.60	42.20	45.80	131.20	137.40	142.00	150.30
134	2	7.54	16.58	18.21	19.72	20.56	11.00	11.50	16.00	17.50	8.00	9.50	12.00	14.50	19.00	21.00	28.00	32.00	22.50	27.20	31.55	37.70	116.50	122.20	126.50	135.40
135	2	7.63	15.81	16.30	16.65	16.82	12.50	12.50	13.00	15.50	6.50	6.50	6.50	8.00	19.00	19.00	19.50	23.50	21.60	24.30	26.65	28.60	116.90	122.10	126.50	130.40
136	2	7.78	13.63	13.82	13.54	13.61	10.50	11.00	12.50	10.50	5.00	4.00	4.50	6.50	15.50	15.00	17.00	17.00	19.30	21.80	22.75	24.95	119.00	125.60	129.60	135.40
137	2	7.54	15.71	16.50	16.40	16.60	10.00	13.00	13.50	14.50	7.00	6.00	6.00	10.00	17.00	19.00	19.50	24.50	21.50	24.80	26.95	29.90	117.00	122.60	128.20	134.20
138	2	7.76	13.14	13.87	14.16	13.16	7.50	8.00	9.00	8.00	6.00	4.50	5.00	5.00	13.50	12.50	14.00	13.00	22.55	25.80	27.35	28.70	131.00	136.40	139.00	147.70
139	2	7.84	14.32	14.34	14.64	15.55	8.50	9.00	9.50	11.50	5.00	9.50	10.50	8.00	13.50	18.50	20.00	19.50	22.95	25.95	29.35	35.55	126.60	134.50	141.60	151.20
140	2	7.60	17.32	17.55	17.57	18.71	14.50	14.00	15.50	23.00	12.00	11.00	13.00	20.00	26.50	25.00	28.50	43.00	27.50	30.90	32.50	37.30	126.00	132.70	136.00	141.20
141	2	7.61	16.86	16.16	15.96	16.86	15.50	13.50	13.50	17.00	11.00	8.00	8.50	9.50	26.50	21.50	22.00	26.50	29.65	30.65	33.10	39.25	132.60	137.70	144.00	152.60
142	2	7.68	16.37	16.65	17.10	17.02	11.50	13.00	14.00	15.00	6.50	6.00	6.50	9.00	18.00	19.00	20.50	24.00	24.65	27.40	29.80	32.00	122.70	128.30	132.00	137.10
143	2	7.72	20.37	19.58	19.96	21.66	21.50	12.00	12.00	16.83	26.00	7.50	8.00	11.80	47.50	19.50	20.00	28.62	34.75	36.75	39.90	47.70	130.60	137.00	141.40	148.40
144	2	7.65	14.48	14.41	14.95	15.35	11.50	10.00	10.50	11.50	5.50	4.00	4.50	5.50	17.00	14.00	15.00	17.00	24.10	26.45	30.15	36.45	129.00	135.50	142.00	154.10
145	2	7.80	15.57	15.41	16.16	16.55	14.50	12.00	12.50	14.00	10.00	8.00	8.00	11.00	24.50	20.00	20.50	25.00	23.25	25.25	28.80	32.90	122.20	128.00	133.50	141.00
146	1	9.19	23.86	25.40	19.63	29.41	27.50	22.50	31.50	37.50	26.00	21.00	31.00	38.50	53.50	43.50	62.50	76.00	52.40	62.70	52.15	84.40	148.20	157.10	163.00	169.40
147	1	9.47	21.37	22.79	25.14	25.45	25.00	24.00	31.50	35.00	14.00	12.50	27.00	32.50	39.00	36.50	58.50	67.50	47.50	55.60	66.80	73.55	149.10	156.20	163.00	170.00
148	1	9.02	31.51	34.69	35.44	35.98	38.50	31.00	42.00	43.00	40.00	37.00	49.00	52.00	78.50	68.00	91.00	95.00	58.20	70.55	78.05	85.10	135.90	142.60	148.40	153.80
149	1	9.37	29.99	30.31	31.40	31.06	30.00	30.00	36.00	34.00	31.00	29.50	37.00	38.50	61.00	59.50	73.00	72.50	57.95	66.40	73.50	76.95	139.00	148.00	153.00	157.40
150	1	9.24	17.04	17.75	19.63	20.71	9.50	13.00	15.00	24.00	6.00	6.00	7.00	18.00	15.50	19.00	22.00	42.00	31.70	35.70	41.85	47.85	136.40	141.80	146.00	152.00
151	1	8.92	24.37	24.46	26.25	26.12	20.50	19.50	28.00	27.00	12.00	12.00	19.50	20.50	32.50	31.50	47.50	47.50	48.10	52.85	60.65	65.20	140.50	147.00	152.00	158.00
152	1	8.93	15.75	16.20	17.07	16.89	8.00	9.50	10.00	11.50	7.00	7.00	10.00	10.00	15.00	16.50	20.00	21.50	28.50	31.75	34.90	36.90	134.50	140.00	143.00	147.80
153	1	9.33	21.35	22.60	22.82	22.28	12.00	16.00	17.00	14.50	9.00	9.00	11.50	13.00	21.00	25.00	28.50	27.50	37.20	43.80	48.65	55.75	132.00	139.20	146.00	158.20
154	1	9.25	14.90	15.55	15.45	16.30	6.00	10.50	6.50	9.50	4.00	5.00	4.00	7.00	10.00	15.50	10.50	16.50	25.85	29.65	31.60	35.65	131.70	138.10	143.00	147.90
155	1	9.27	15.05	15.47	16.19	14.42	10.00	9.00	10.00	12.00	8.00	5.00	6.50	9.00	18.00	14.00	16.50	21.00	27.15	30.75	34.50	32.75	134.30	141.00	146.00	150.70
156	1	9.24	16.79	17.21	17.85	19.61	7.00	8.00	8.50	11.00	6.50	5.50	8.00	10.00	13.50	13.50	16.50	21.00	33.85	37.60	41.25	48.95	142.00	147.80	152.00	158.00
157	1	9.43	27.06	26.36	29.73	31.54	23.50	21.50	32.00	35.50	28.50	22.00	40.00	45.50	52.00	43.50	72.00	81.00	51.90	55.35	66.90	75.00	138.50	144.90	150.00	154.20
158	1	9.26	18.27	19.50	19.47	19.12	18.50	20.00	27.00	24.00	15.00	18.00	28.00	20.50	33.50	38.00	55.00	44.50	38.95	46.85	49.85	55.00	146.00	155.00	160.00	169.60
159	1	9.24	22.69	23.15	26.32	25.93	21.50	18.00	26.00	24.50	15.00	13.00	23.00	25.00	36.50	31.00	49.00	49.50	41.05	45.70	54.35	57.95	134.50	140.50	143.70	149.50
160	1	9.00	14.46	14.70	15.42	16.54	7.00	9.50	10.00	10.00	5.50	6.00	6.00	9.00	12.50	15.50	16.00	19.00	22.95	25.50	28.15	33.50	126.00	131.70	135.10	142.30
161	1	8.99	16.39	18.05	18.33	17.45	8.50	12.00	10.00	15.00	5.50	7.00	6.00	8.00	14.00	19.00	16.00	23.00	30.05	36.65	39.60	43.50	135.40	142.50	147.00	157.90
162	1	8.97	13.64	13.85	14.98	16.32	10.00	13.00	17.00	18.00	5.00	5.00	8.00	9.00	15.00	18.00	25.00	27.00	29.60	34.15	38.35	44.65	147.30	157.00	160.00	165.40
163	1	9.42	20.21	22.00	23.26	25.06	21.00	22.00	26.50	24.50	17.00	11.00	15.00	18.00	38.00	33.00	41.50	42.50	32.85	38.45	43.65	53.85	127.50	132.20	137.00	146.60
164	1	8.94	21.27	22.88	23.69	26.32	19.50	21.00	21.00	28.50	20.00	24.00	25.00	34.00	39.50	45.00	46.00	62.50	37.90	44.90	49.80	61.21	133.50	140.10	145.00	152.50
165	1	8.92	19.86	21.61	23.79	25.23	16.50	19.50	25.00	28.00	10.00	11.00	18.00	23.50	26.50	30.50	43.00	51.50	38.10	45.75	54.25	61.95	138.50	145.50	151.00	156.70
166	1	9.42	19.04	19.95	21.25	20.87	16.50	19.50	27.00	23.00	8.00	10.00	15.00	17.50	24.50	29.50	42.00	40.50	34.45	39.10	43.75	47.40	134.50	140.00	143.50	150.70
167	1	9.11	15.90	16.30	16.68	17.56	14.00	13.00	14.50	14.50	11.00	6.00	8.00	9.50	25.00	19.00	22.50	24.00	31.70	35.60	39.30	45.30	141.20	147.80	153.50	160.60
168	1	8.57	15.55	15.48	15.50	19.39	8.50	8.50	9.00	22.00	6.50	5.00	5.50	21.00	15.00	13.50	14.50	43.00	25.75	28.30	30.20	41.05	128.70	135.20	139.60	145.50
169	1	8.79	21.93	21.67	22.92	24.56	21.00	17.50	24.00	29.50	10.00	7.50	15.00	16.50	31.00	25.00	39.00	46.00	41.70	45.25	50.20	57.50	137.90	144.50	148.00	153.00
170	1	8.79	20.68	20.75	20.99	23.03	22.50	19.50	20.50	30.00	21.00	21.00	21.50	34.00	43.50	40.50	42.00	64.00	38.75	42.90	46.85	54.20	136.90	143.80	149.40	153.40
171	1	8.80	14.58	14.98	15.91	18.12	10.50	13.00	14.00	19.00	5.00	5.00	5.50	8.00	15.50	18.00	19.50	27.00	27.80	32.20	36.75	46.80	138.10	146.60	152.00	160.70
172	1	8.61	14.34	14.56	14.97	15.36	6.50	10.00	11.50	11.00	4.50	5.00	5.50	10.00	11.00	15.00	17.00	21.00	23.05	25.95	28.50	32.30	126.80	133.50	138.00	145.00
173	1	8.74	20.03	22.53	24.34	25.28	15.50	20.00	21.00	30.00	10.00	12.00	12.50	25.00	25.50	32.00	33.50	55.00	37.60	46.20	52.60	59.40	137.00	143.20	147.00	153.30
174	1	8.56	20.38	22.58	21.48	22.27	18.50	20.50	22.00	24.50	10.50	14.00	15.50	18.00	29.00	34.50	37.50	42.50	38.75	46.95	48.00	53.50	137.90	144.20	149.50	155.00
175	1	8.59	17.17	17.68	19.89	19.66	10.50	12.50	12.50	21.00	6.50	7.50	8.00	16.00	17.00	20.00	20.50	37.00	33.70	38.15	45.30	48.45	140.10	146.90	150.90	157.00
176	1	8.62	18.90	18.55	19.86	21.18	13.00	11.00	11.50	25.00	6.50	6.00	6.50	17.00	19.50	17.00	18.00	42.00	35.00	38.20	43.50	50.55	136.10	143.50	148.00	154.50
177	1	8.76	16.76	17.11	17.68	17.76	9.00	12.00	12.00	17.00	6.00	5.00	6.00	10.00	15.00	17.00	18.00	27.00	28.50	32.40	35.65	38.70	130.40	137.60	142.00	147.60
178	1	8.82	16.80	16.56	17.68	19.37	11.50	11.50	12.00	18.00	5.50	5.50	5.50	11.00	17.00	17.00	17.50	29.00	26.80	29.30	32.70	39.45	126.30	133.00	136.00	142.70
179	1	8.61	23.35	24.22	25.78	26.26	22.50	21.50	23.00	36.00	14.00	13.00	13.50	29.50	36.50	34.50	36.50	65.50	48.75	57.60	64.35	71.15	144.50	154.20	158.00	164.60
180	1	8.76	18.51	19.72	20.73	20.54	15.50	17.00	19.00	21.00	11.50	9.00	9.50	21.50	27.00	26.00	28.50	42.50	32.75	37.50	41.80	44.80	133.00	137.90	142.00	147.70
181	1	8.59	17.45	17.88	18.03	17.06	10.50	11.00	12.00	9.50	7.50	7.00	7.50	9.00	18.00	18.00	19.50	18.50	31.00	35.15	37.65	38.80	133.30	140.20	144.50	150.80
182	1	8.54	17.83	19.88	20.19	18.43	11.00	15.50	16.50	15.00	8.00	11.00	11.00	9.50	19.00	26.50	27.50	24.50	35.45	43.90	46.35	45.65	141.00	148.60	151.50	157.40
183	1	8.55	14.49	14.59	15.46	15.78	6.00	7.00	7.50	8.00	4.00	4.50	5.00	6.00	10.00	11.50	12.50	14.00	23.45	26.05	29.45	32.50	127.20	133.60	138.00	143.50
184	1	8.59	22.77	22.83	24.16	24.06	18.50	15.50	16.50	25.00	12.00	13.00	13.50	24.00	30.50	28.50	30.00	49.00	37.60	41.85	46.15	49.90	128.50	135.40	138.20	144.00
185	1	8.68	14.96	15.03	15.25	17.10	9.50	11.00	11.50	17.00	6.00	5.00	5.50	11.00	15.50	16.00	17.00	28.00	22.85	25.80	28.25	34.10	123.60	131.00	136.10	141.20
186	2	9.00	14.96	16.61	18.29	19.10	10.50	13.00	14.50	20.00	9.50	8.00	13.00	13.00	20.00	21.00	27.50	33.00	26.10	33.45	40.45	46.30	132.10	141.90	148.70	155.70
187	2	9.17	18.25	19.91	20.38	21.93	16.50	18.50	21.50	22.50	7.50	8.50	12.00	9.00	24.00	27.00	33.50	31.50	34.35	41.00	44.95	52.00	137.20	143.50	148.50	154.00
188	2	9.22	17.36	18.72	18.67	17.44	17.00	19.50	18.00	18.50	10.00	10.50	11.00	10.50	27.00	30.00	29.00	29.00	32.10	37.95	40.90	42.05	136.00	142.40	148.00	155.30
189	2	9.27	20.91	21.63	21.53	21.91	20.50	21.00	23.00	23.50	23.00	20.00	27.00	24.50	43.50	41.00	50.00	48.00	42.75	48.40	52.40	58.20	143.00	149.60	156.00	163.00
190	2	8.97	15.68	16.64	17.25	17.58	9.50	14.50	14.50	16.50	5.50	6.00	7.00	7.50	15.00	20.50	21.50	24.00	26.50	31.00	34.30	38.15	130.00	136.50	141.00	147.30
191	2	9.03	28.76	29.56	31.88	34.07	29.50	31.50	33.00	39.00	23.50	37.00	38.50	37.00	53.00	68.50	71.50	76.00	57.75	64.05	72.70	85.05	141.70	147.20	151.00	158.00
192	2	9.22	22.27	21.65	22.88	24.95	25.00	20.00	25.00	24.50	13.00	12.00	15.50	16.50	38.00	32.00	40.50	41.00	39.10	42.20	47.25	57.65	132.50	139.60	143.70	152.00
193	2	9.46	20.78	20.63	17.23	21.21	22.00	17.50	19.50	20.50	16.00	10.00	15.00	15.50	38.00	27.50	34.50	36.00	42.20	46.60	42.20	56.35	142.50	150.30	156.50	163.00
194	2	9.45	12.70	13.90	14.40	14.52	8.00	10.50	12.50	11.50	4.00	4.00	5.50	5.50	12.00	14.50	18.00	17.00	25.60	30.45	33.70	37.35	142.00	148.00	153.00	160.40
195	2	8.99	16.45	16.84	18.49	19.40	14.00	16.00	17.50	20.01	9.00	8.00	9.00	12.61	23.00	24.00	26.50	32.62	25.50	30.05	36.45	42.10	124.50	133.60	140.40	147.30
196	2	9.48	22.89	21.41	21.59	23.67	18.50	16.00	19.00	22.00	22.00	12.00	18.00	17.00	40.50	28.00	37.00	39.00	46.80	47.15	50.20	59.25	143.00	148.40	152.50	158.20
197	2	9.03	16.06	16.11	16.65	17.95	12.00	12.00	16.00	18.00	8.00	7.00	13.00	10.00	20.00	19.00	29.00	28.00	27.05	29.15	32.40	39.85	129.80	134.50	139.50	149.00
198	2	9.03	17.43	17.12	19.52	19.93	14.00	17.00	26.00	21.50	8.00	9.00	16.00	18.00	22.00	26.00	42.00	39.50	29.60	31.85	38.05	44.25	130.30	136.40	139.60	149.00
199	2	9.19	16.65	18.36	20.49	20.43	15.00	15.00	19.00	21.00	9.00	8.50	11.50	12.50	24.00	23.50	30.50	33.50	31.90	39.40	47.35	51.40	138.40	146.50	152.00	158.60
200	2	9.25	21.28	20.41	19.34	22.66	21.50	19.00	17.00	25.50	15.50	12.00	11.00	18.00	37.00	31.00	28.00	43.50	39.60	42.55	43.40	55.15	136.40	144.40	149.80	156.00
201	2	9.25	12.66	13.07	13.07	12.71	4.50	5.50	4.50	4.50	4.00	4.00	4.00	4.50	8.50	9.50	8.50	9.00	20.90	23.85	25.25	27.10	128.50	135.10	139.00	146.00
202	2	9.23	17.81	19.51	19.83	19.32	15.00	15.50	22.00	17.50	15.00	16.00	18.50	17.50	30.00	31.50	40.50	35.00	35.30	42.15	47.65	49.70	140.80	147.00	155.00	160.40
203	2	9.26	17.90	19.28	19.15	18.69	16.50	17.50	20.50	19.50	10.00	12.00	14.50	12.50	26.50	29.50	35.00	32.00	36.25	42.00	44.25	46.65	142.30	147.60	152.00	158.00
204	2	9.05	17.18	16.99	17.58	17.95	11.50	11.50	13.00	16.00	6.50	6.00	8.00	7.50	18.00	17.50	21.00	23.50	31.50	34.50	38.50	44.25	135.40	142.50	148.00	157.00
205	2	9.45	15.71	16.03	16.28	18.13	11.50	12.00	11.00	11.00	6.00	6.00	7.50	10.50	17.50	18.00	18.50	21.50	26.15	29.60	33.05	40.80	129.00	135.90	142.50	150.00
206	2	9.19	15.91	16.83	15.80	18.33	13.00	13.00	9.50	14.00	8.00	5.50	6.50	8.00	21.00	18.50	16.00	22.00	29.00	33.60	34.60	44.50	135.00	141.30	148.00	155.80
207	2	8.95	17.63	18.27	19.40	20.32	11.00	14.50	16.00	20.50	7.00	8.00	9.00	12.00	18.00	22.50	25.00	32.50	35.20	39.70	45.70	52.80	141.30	147.40	153.50	161.20
208	2	9.35	23.24	22.67	26.06	26.24	29.00	16.50	30.00	31.50	34.00	14.00	26.00	28.00	63.00	30.50	56.00	59.50	44.90	49.45	61.00	63.70	139.00	147.70	153.00	155.80
209	2	9.40	19.02	19.78	23.43	22.53	18.50	19.00	26.00	22.00	11.00	9.00	15.50	13.00	29.50	28.00	41.50	35.00	31.90	37.95	48.05	52.75	129.50	138.50	143.20	153.00
210	2	9.19	15.98	15.71	15.92	16.80	14.50	14.50	16.00	18.00	9.00	6.50	5.50	7.50	23.50	21.00	21.50	25.50	31.90	33.25	35.35	40.15	141.30	145.50	149.00	154.60
211	2	9.21	16.03	18.25	18.86	19.59	11.00	17.00	13.50	18.00	5.00	6.50	7.00	8.50	16.00	23.50	20.50	26.50	27.55	34.70	39.10	45.25	131.10	137.90	144.00	152.00
212	2	9.41	21.18	22.43	24.01	25.95	19.00	19.00	25.00	28.00	16.50	16.00	20.00	24.50	35.50	35.00	45.00	52.50	35.90	41.60	49.10	57.30	130.20	136.20	143.00	148.60
213	2	9.03	16.89	17.67	19.31	20.95	14.00	15.50	19.50	23.00	12.00	10.00	14.00	18.50	26.00	25.50	33.50	41.50	36.10	41.90	50.05	60.05	146.20	154.00	161.00	169.30
214	2	9.09	15.47	16.48	16.02	17.63	6.50	8.50	8.50	11.50	4.50	5.50	6.50	7.50	11.00	14.00	15.00	19.00	28.70	33.05	35.10	42.80	136.20	141.60	148.00	155.80
215	2	9.04	18.63	20.78	22.61	23.05	18.00	15.00	29.50	29.50	16.00	12.00	16.50	16.50	34.00	27.00	46.00	46.00	40.25	51.55	62.30	70.60	147.00	157.50	166.00	175.00
216	2	9.49	20.75	20.72	19.44	21.17	21.50	22.50	10.50	29.50	18.50	18.00	16.50	19.00	40.00	40.50	27.00	48.50	41.90	46.00	46.10	55.55	142.10	149.00	154.00	162.00
217	2	8.84	15.76	16.07	15.77	16.17	9.00	9.00	9.50	10.00	7.50	6.00	6.50	9.50	16.50	15.00	16.00	19.50	22.65	25.35	26.25	29.90	119.90	125.60	129.00	136.00
218	2	8.50	15.59	15.51	15.82	16.78	11.00	11.00	11.50	14.37	5.00	4.50	5.00	8.58	16.00	15.50	16.50	22.95	23.35	25.65	28.20	33.55	122.40	128.60	133.50	141.40
219	2	8.63	17.14	17.10	17.45	18.67	13.00	12.00	13.00	15.90	10.00	9.00	10.50	13.95	23.00	21.00	23.50	29.85	28.00	30.80	34.35	42.00	127.80	134.20	140.30	150.00
220	2	8.84	15.44	16.84	16.91	18.09	15.00	12.00	12.50	15.00	11.00	6.00	6.00	12.00	26.00	18.00	18.50	27.00	26.90	33.00	36.60	44.20	132.00	140.00	147.10	156.30
221	2	8.80	16.16	16.62	17.38	17.88	15.50	15.50	17.00	25.00	7.00	6.00	6.50	26.00	22.50	21.50	23.50	51.00	24.65	27.70	30.75	34.35	123.50	129.10	133.00	138.60
222	2	8.88	17.21	18.25	17.75	18.99	18.00	17.00	19.00	21.88	8.50	10.00	10.50	14.48	26.50	27.00	29.50	36.36	31.50	36.70	38.35	45.85	135.30	141.80	147.00	155.40
223	2	8.82	18.54	19.92	19.72	20.50	18.00	16.00	24.50	27.00	12.50	14.50	17.00	15.00	30.50	30.50	41.50	42.00	30.90	38.15	39.20	43.10	129.10	138.40	141.00	145.00
224	2	8.87	14.44	16.10	17.82	18.76	8.00	11.00	17.00	15.00	5.00	5.00	11.50	12.00	13.00	16.00	28.50	27.00	26.35	32.00	38.50	45.60	135.10	141.00	147.00	155.90
225	2	8.56	21.73	24.19	24.21	26.19	25.00	23.00	24.50	28.33	14.00	18.00	18.50	23.06	39.00	41.00	43.00	51.40	36.50	44.75	50.20	60.20	129.60	136.00	144.00	151.60
226	2	8.70	16.78	16.39	16.75	16.63	10.50	12.50	13.00	19.50	6.50	6.00	6.50	8.00	17.00	18.50	19.50	27.50	26.30	28.25	30.75	34.00	125.20	131.30	135.50	143.00
227	2	8.74	17.10	16.66	16.82	18.14	15.00	15.00	16.00	19.00	11.50	8.50	8.50	13.00	26.50	23.50	24.50	32.00	31.90	34.55	37.85	45.85	136.60	144.00	150.00	159.00
228	2	8.83	12.78	13.27	13.21	14.24	9.00	7.50	7.50	8.50	6.00	4.00	5.00	7.50	15.00	11.50	12.50	16.00	20.25	23.05	24.80	30.35	125.90	131.80	137.00	146.00
229	2	8.77	15.57	16.17	17.31	19.59	13.50	16.00	16.00	23.50	8.50	9.50	10.00	16.00	22.00	25.50	26.00	39.50	27.95	31.70	36.10	45.20	134.00	140.00	144.40	151.90
230	2	8.58	19.52	19.49	20.50	20.23	16.50	17.50	19.50	23.00	10.50	9.50	10.50	12.00	27.00	27.00	30.00	35.00	35.90	38.85	43.10	45.70	135.60	141.20	145.00	150.30
231	2	8.53	15.14	15.03	15.53	15.82	8.00	8.50	9.00	11.56	4.50	4.00	4.50	8.04	12.50	12.50	13.50	19.60	22.35	24.55	27.55	30.75	121.50	127.80	133.20	139.40
232	2	8.62	15.19	15.78	16.02	16.08	13.00	14.50	15.50	16.00	9.50	7.50	8.50	10.00	22.50	22.00	24.00	26.00	24.50	27.95	30.15	33.95	127.00	133.10	137.20	145.30
233	2	8.64	14.34	14.89	15.89	17.28	11.00	15.50	16.00	19.00	6.00	7.00	7.00	10.50	17.00	22.50	23.00	29.50	19.20	21.95	24.55	30.85	115.70	121.40	124.30	133.60
234	2	8.78	14.02	13.46	13.22	13.31	11.50	12.50	13.00	8.00	5.00	4.50	5.00	5.50	16.50	17.00	18.00	13.50	24.65	26.50	27.80	31.15	132.60	140.30	145.00	153.00
235	2	8.60	16.78	16.56	18.34	18.37	13.50	14.50	15.00	19.50	9.50	8.00	8.00	13.50	23.00	22.50	23.00	33.00	30.80	33.40	39.15	43.05	135.50	142.00	146.10	153.10
236	2	8.88	17.18	16.89	17.11	17.59	12.00	12.00	12.50	16.00	7.00	6.50	7.00	9.00	19.00	18.50	19.50	25.00	28.15	30.10	32.45	38.00	128.00	133.50	137.70	147.00
237	2	8.66	17.27	17.13	19.24	20.09	17.00	14.00	15.50	22.00	14.00	5.50	6.50	13.50	31.00	19.50	22.00	35.50	29.95	33.10	41.85	48.65	131.70	139.00	147.50	155.60
238	1	10.11	13.57	14.15	15.31	15.94	8.00	9.00	9.50	9.00	5.00	5.00	5.50	7.50	13.00	14.00	15.00	16.50	22.75	26.90	33.80	40.00	129.50	137.90	148.60	158.40
239	1	10.03	14.35	15.20	15.11	15.28	8.50	11.00	10.50	10.00	4.50	5.00	5.00	7.00	13.00	16.00	15.50	17.00	28.05	32.05	34.00	36.90	139.80	145.20	150.00	155.40
240	1	10.03	17.88	17.61	18.98	18.99	16.00	15.00	16.10	13.50	6.00	5.50	6.16	8.00	22.00	20.50	22.26	21.50	41.05	43.80	52.00	57.75	151.50	157.70	165.50	174.40
241	1	9.95	18.38	18.33	19.07	19.82	15.00	14.00	15.00	15.50	7.00	7.00	7.50	9.50	22.00	21.00	22.50	25.00	35.25	38.65	42.10	47.75	138.50	145.20	148.60	155.20
242	1	10.37	16.54	17.85	17.40	18.15	10.00	14.00	16.50	9.00	7.50	8.50	8.50	7.50	17.50	22.50	25.00	16.50	35.80	42.60	45.95	54.95	147.10	154.50	162.50	174.00
243	1	10.26	15.12	15.63	15.34	16.29	7.50	10.00	10.00	5.00	4.00	4.50	5.00	5.50	11.50	14.50	15.00	10.50	24.85	28.10	29.35	33.60	128.20	134.10	138.30	143.60
244	1	10.49	17.07	18.78	19.66	19.57	10.00	16.00	16.50	13.00	7.00	6.50	7.00	9.00	17.00	22.50	23.50	22.00	35.90	43.85	48.45	51.35	145.00	152.80	157.00	162.00
245	1	10.30	24.35	29.53	30.25	31.13	30.00	30.50	32.00	33.00	29.50	40.00	40.50	38.00	59.50	70.50	72.50	71.00	57.00	73.80	81.35	90.70	153.00	158.10	164.00	170.70
246	1	10.29	20.63	21.99	20.83	21.96	19.50	21.00	22.50	18.50	12.50	15.00	16.00	14.50	32.00	36.00	38.50	33.00	45.55	52.35	52.60	63.10	148.60	154.30	158.90	169.50
247	1	10.27	19.36	18.72	20.26	21.17	21.50	19.00	19.50	21.00	16.50	12.50	12.50	16.00	38.00	31.50	32.00	37.00	43.55	46.20	54.50	63.35	150.00	157.10	164.00	173.00
248	1	10.23	19.64	22.50	23.37	21.64	18.00	21.50	22.50	19.00	12.00	15.50	16.00	14.50	30.00	37.00	38.50	33.50	37.95	48.15	57.60	58.35	139.00	146.30	157.00	164.20
249	1	9.92	18.52	19.71	20.04	20.52	13.00	18.50	20.00	17.00	8.50	10.00	11.00	10.50	21.50	28.50	31.00	27.50	33.00	38.20	41.50	48.35	133.50	139.20	143.90	153.50
250	1	10.04	21.57	18.76	19.38	20.86	14.00	13.50	13.50	19.50	9.00	7.00	7.00	11.50	23.00	20.50	20.50	31.00	39.90	37.50	41.70	49.80	136.00	141.40	146.70	154.50
251	1	10.28	18.78	19.27	19.21	19.54	13.00	14.00	14.99	16.00	9.50	8.00	9.35	11.00	22.50	22.00	24.34	27.00	36.55	40.90	43.40	47.00	139.50	145.70	150.30	155.10
252	1	9.94	20.97	20.25	22.18	21.17	17.50	17.00	17.50	19.50	15.00	12.00	13.00	16.00	32.50	29.00	30.50	35.50	41.10	43.40	49.45	52.45	140.00	146.40	149.30	157.40
253	1	10.01	22.63	20.50	22.61	23.32	20.50	17.00	17.50	18.00	16.00	14.00	19.00	19.00	36.50	31.00	36.50	37.00	41.25	40.70	49.20	58.95	135.00	140.90	147.50	159.00
254	1	10.28	20.34	22.49	22.07	20.88	18.00	21.50	22.00	18.00	18.00	20.00	19.50	20.00	36.00	41.50	41.50	38.00	40.55	48.60	50.65	53.45	141.20	147.00	151.50	160.00
255	1	10.26	15.60	17.36	16.75	17.53	8.00	11.00	12.00	8.00	6.50	7.50	8.00	8.00	14.50	18.50	20.00	16.00	29.70	36.45	39.15	45.55	138.00	144.90	152.90	161.20
256	1	10.17	18.81	19.16	20.55	20.67	16.00	15.00	22.00	21.50	11.50	10.00	24.00	20.00	27.50	25.00	46.00	41.50	39.55	44.90	51.95	56.75	145.00	153.10	159.00	165.70
257	1	10.26	17.95	18.60	19.48	20.44	9.50	12.00	12.50	13.50	6.50	5.50	5.50	8.50	16.00	17.50	18.00	22.00	36.70	41.45	46.45	56.45	143.00	149.30	154.40	166.20
258	1	10.25	16.80	17.83	18.18	19.28	9.00	11.50	10.00	16.00	5.00	5.00	4.50	8.00	14.00	16.50	14.50	24.00	33.40	38.80	42.00	49.00	141.00	147.50	152.00	159.40
259	1	10.02	16.41	17.15	16.89	18.61	10.00	11.50	11.50	9.00	4.50	5.00	5.00	6.00	14.50	16.50	16.50	15.00	31.35	36.50	38.10	48.85	138.20	145.90	150.20	162.00
260	1	10.11	19.90	19.04	20.49	19.66	19.00	16.00	16.00	14.00	20.00	7.00	7.00	9.00	39.00	23.00	23.00	23.00	41.85	43.65	50.70	56.15	145.00	151.40	157.30	169.00
261	1	10.47	18.79	19.59	19.72	17.71	22.50	18.50	20.00	13.50	10.50	12.00	12.50	9.50	33.00	30.50	32.50	23.00	37.15	42.05	45.55	45.90	140.60	146.50	152.00	161.00
262	1	10.03	16.41	16.28	17.53	17.05	11.00	10.00	10.50	11.50	9.00	5.00	5.00	8.00	20.00	15.00	15.50	19.50	27.95	30.60	34.65	36.15	130.50	137.10	140.60	145.60
263	1	10.26	15.34	16.34	17.49	23.41	9.00	13.15	14.89	26.00	5.00	7.71	9.50	19.00	14.00	20.86	24.39	45.00	30.50	35.55	40.40	57.20	141.00	147.51	152.00	156.30
264	1	10.11	17.78	18.52	19.97	19.75	15.00	13.50	13.50	13.00	8.00	6.50	7.00	8.50	23.00	20.00	20.50	21.50	37.65	43.30	52.15	58.10	145.50	152.90	161.60	171.50
265	1	10.22	15.81	16.00	16.32	16.90	12.50	13.50	10.00	11.50	7.00	11.50	7.00	10.00	19.50	25.00	17.00	21.50	27.25	29.85	32.90	39.30	131.30	136.60	142.00	152.50
266	1	10.31	18.04	18.50	18.28	18.96	11.00	15.00	16.00	18.31	6.00	5.50	5.50	9.38	17.00	20.50	21.50	27.69	35.20	39.65	42.90	48.56	139.70	146.40	153.20	160.02
267	1	10.26	24.50	24.14	25.29	27.40	25.00	24.00	26.00	35.50	16.00	19.00	20.50	36.00	41.00	43.00	46.50	71.50	55.50	58.45	65.15	74.60	150.50	155.60	160.50	165.00
268	1	10.09	18.67	19.26	19.88	19.78	13.50	15.50	15.50	11.50	8.00	7.00	7.50	8.00	21.50	22.50	23.00	19.50	38.50	42.65	48.50	54.45	143.60	148.80	156.20	165.90
269	1	10.00	16.12	16.91	18.10	17.85	11.00	10.00	9.00	11.00	5.00	5.00	5.50	5.00	16.00	15.00	14.50	16.00	33.10	38.15	44.55	51.10	143.30	150.20	156.90	169.20
270	1	9.97	17.38	16.90	17.45	17.38	12.50	12.00	12.50	14.00	8.50	6.00	6.00	7.00	21.00	18.00	18.50	21.00	27.95	29.85	32.75	35.55	126.80	132.90	137.00	143.00
271	1	10.34	17.86	20.45	20.41	20.94	8.50	13.00	13.50	12.00	4.50	7.00	7.50	6.00	13.00	20.00	21.00	18.00	31.30	40.60	46.10	52.40	132.40	140.90	150.30	158.20
272	1	9.93	20.44	21.62	21.31	18.69	15.50	17.50	19.00	8.00	8.50	7.50	7.50	13.00	24.00	25.00	26.50	21.00	39.50	44.95	49.50	49.65	139.00	144.20	152.40	163.00
273	1	10.46	15.28	15.68	17.26	18.23	8.00	8.50	8.50	7.00	5.00	4.50	5.00	8.00	13.00	13.00	13.50	15.00	31.95	36.00	45.40	54.30	144.60	151.50	162.20	172.60
274	1	10.40	25.46	27.19	27.29	26.61	25.00	25.00	27.00	27.00	11.50	18.00	19.00	19.00	36.50	43.00	46.00	46.00	53.90	62.90	67.00	72.70	145.50	152.10	156.70	165.30
275	1	10.01	19.68	18.67	18.24	19.77	14.50	15.50	15.50	18.84	10.50	9.50	10.00	13.94	25.00	25.00	25.50	32.78	35.60	36.75	37.30	43.60	134.50	140.30	143.00	148.50
276	1	10.15	14.62	15.29	15.75	16.25	8.00	10.50	13.50	10.50	5.00	4.00	4.50	7.00	13.00	14.50	18.00	17.50	23.95	27.95	30.65	36.70	128.00	135.20	139.50	150.30
277	1	10.39	15.46	16.68	17.70	17.86	8.50	9.00	8.50	10.00	6.00	7.00	7.00	10.00	14.50	16.00	15.50	20.00	29.35	34.50	39.30	44.80	137.80	143.80	149.00	158.40
278	1	9.79	16.34	17.05	17.12	18.48	9.50	12.00	11.50	13.50	5.50	5.00	5.00	6.00	15.00	17.00	16.50	19.50	29.65	33.70	36.25	42.70	134.70	140.60	145.50	152.00
279	1	9.72	15.52	16.47	16.14	16.97	10.00	9.50	12.50	11.50	5.50	5.00	6.50	7.50	15.50	14.50	19.00	19.00	32.90	38.75	40.30	45.30	145.60	153.40	158.00	163.40
280	1	9.74	16.22	16.89	16.70	17.52	9.00	10.00	10.00	12.00	5.50	5.00	5.00	9.00	14.50	15.00	15.00	21.00	30.05	33.20	35.60	39.15	136.10	140.20	146.00	149.50
281	1	9.58	17.21	18.48	18.46	20.60	12.00	14.50	18.00	19.50	5.50	6.50	10.00	14.50	17.50	21.00	28.00	34.00	33.40	38.85	41.25	50.00	139.30	145.00	149.50	155.80
282	1	9.71	14.92	15.59	16.45	16.18	10.50	11.00	17.00	9.50	6.00	5.50	9.00	6.50	16.50	16.50	26.00	16.00	30.50	34.85	40.55	46.20	143.00	149.50	157.00	169.00
283	1	9.70	23.69	25.55	26.29	26.20	24.50	24.50	27.00	26.00	13.50	17.50	23.00	22.00	38.00	42.00	50.00	48.00	51.40	60.20	67.30	74.75	147.30	153.50	160.00	168.90
284	1	9.76	18.14	18.76	20.43	20.24	16.50	18.00	21.50	23.50	10.00	10.00	15.00	17.00	26.50	28.00	36.50	40.50	37.40	42.20	48.45	51.50	143.60	150.00	154.00	159.50
285	1	9.56	26.22	27.38	25.94	26.10	34.00	23.00	29.50	29.00	41.00	25.50	30.00	24.50	75.00	48.50	59.50	53.50	48.85	54.90	56.05	61.65	136.50	141.60	147.00	153.70
286	1	9.69	20.17	19.32	20.36	19.08	17.00	17.00	20.00	16.50	10.00	7.00	12.00	8.00	27.00	24.00	32.00	24.50	38.80	39.50	45.80	45.85	138.70	143.00	150.00	155.00
287	1	9.81	18.82	19.86	20.43	21.10	18.00	19.00	24.00	20.00	11.00	12.00	18.00	17.00	29.00	31.00	42.00	37.00	33.90	39.20	43.25	50.70	134.20	140.50	145.50	155.00
288	1	9.53	18.55	19.01	17.33	21.38	13.50	13.00	16.00	24.00	12.50	15.00	31.00	26.00	26.00	28.00	47.00	50.00	35.90	39.85	44.10	51.10	139.10	144.80	159.50	154.60
289	1	9.83	16.29	16.86	17.91	18.52	6.00	9.00	7.00	6.50	5.00	5.00	6.50	7.00	11.00	14.00	13.50	13.50	31.25	35.65	40.30	48.25	138.50	145.40	150.00	161.40
290	1	9.77	18.77	18.75	20.83	22.36	15.50	15.50	21.00	25.00	10.00	7.00	14.50	18.00	25.50	22.50	35.50	43.00	40.00	43.55	52.00	63.85	146.00	152.40	158.00	169.00
291	1	9.82	24.11	22.36	25.98	25.64	22.00	19.50	28.00	28.50	26.00	19.00	30.00	25.50	48.00	38.50	58.00	54.00	44.60	46.95	56.15	62.00	136.00	144.90	147.00	155.50
292	1	9.68	18.94	19.70	19.92	20.54	11.50	13.00	15.50	17.00	9.00	6.00	12.50	10.50	20.50	19.00	28.00	27.50	37.65	43.45	47.25	54.30	141.00	148.50	154.00	162.60
293	1	9.86	16.25	14.16	16.32	17.86	11.50	11.00	11.00	14.50	7.00	5.50	6.50	10.50	18.50	16.50	17.50	25.00	30.50	31.40	35.75	42.90	137.00	148.90	148.00	155.00
294	1	9.90	24.93	27.04	27.32	28.96	21.50	21.00	32.50	29.50	19.50	18.00	32.00	28.00	41.00	39.00	64.50	57.50	58.35	69.65	76.20	89.70	153.00	160.50	167.00	176.00
295	1	9.60	22.43	23.53	25.04	26.76	22.00	21.00	30.50	33.00	18.00	16.00	22.00	29.00	40.00	37.00	52.50	62.00	42.10	47.65	54.10	61.35	137.00	142.30	147.00	151.40
296	1	9.72	17.60	17.36	17.67	15.11	12.50	11.00	13.00	14.50	8.50	6.00	7.50	8.50	21.00	17.00	20.50	23.00	32.55	34.75	37.15	39.60	136.00	141.50	145.00	161.90
297	1	9.63	15.22	17.30	18.78	18.41	11.00	15.00	19.50	19.00	8.00	7.00	17.00	17.00	19.00	22.00	36.50	36.00	30.05	37.75	43.40	45.95	140.50	147.70	152.00	158.00
298	1	9.79	25.59	25.56	23.28	27.00	25.50	24.00	22.00	32.00	23.00	30.00	25.00	30.50	48.50	54.00	47.00	62.50	51.60	56.75	54.50	67.15	142.00	149.00	153.00	157.70
299	2	10.34	25.48	26.19	28.39	29.32	21.00	19.00	31.00	35.50	24.00	24.50	37.00	31.50	45.00	43.50	68.00	67.00	44.60	49.80	57.65	64.40	132.30	137.90	142.50	148.20
300	2	10.38	26.03	28.45	29.29	30.91	29.50	33.00	36.00	38.00	22.00	19.00	17.00	35.00	51.50	52.00	53.00	73.00	59.35	70.30	78.30	90.80	151.00	157.20	163.50	171.40
301	2	10.07	17.07	17.14	18.63	19.50	16.50	16.00	17.00	21.50	9.50	8.00	9.00	13.50	26.00	24.00	26.00	35.00	34.80	39.40	47.70	52.50	142.80	151.60	160.00	164.10
302	2	10.22	17.84	19.20	19.75	21.11	16.00	15.00	17.50	22.00	10.50	10.00	14.00	17.00	26.50	25.00	31.50	39.00	37.25	45.90	50.55	55.20	144.50	154.60	160.00	161.70
303	2	10.37	18.35	20.35	21.18	21.87	19.00	19.00	19.50	24.50	8.00	8.00	9.00	14.00	27.00	27.00	28.50	38.50	45.30	56.15	61.50	65.90	157.10	166.10	170.40	173.60
304	2	10.39	20.98	22.31	23.27	26.77	21.00	22.00	22.50	35.00	15.00	11.50	12.00	23.00	36.00	33.50	34.50	58.00	43.50	52.10	58.10	71.55	144.00	152.80	158.00	163.50
305	2	10.09	14.95	16.39	17.71	18.32	13.00	15.00	18.50	20.50	7.00	8.00	11.00	15.50	20.00	23.00	29.50	36.00	33.20	40.55	48.80	52.70	149.00	157.30	166.00	169.60
306	2	10.35	21.43	22.13	23.20	25.18	18.50	20.00	23.00	29.50	14.50	14.00	16.50	23.00	33.00	34.00	39.50	52.50	55.40	63.35	68.25	75.00	160.80	169.20	171.50	172.60
307	2	10.41	18.11	19.59	18.84	20.85	15.00	14.00	14.50	18.50	6.50	7.00	6.50	10.50	21.50	21.00	21.00	29.00	36.00	45.15	46.20	53.10	141.00	151.80	156.60	159.60
308	2	10.27	19.11	18.90	19.39	20.44	18.50	15.00	18.50	20.50	8.00	7.00	11.00	13.00	26.50	22.00	29.50	33.50	33.80	39.25	45.40	49.55	133.00	144.10	153.00	155.70
309	2	9.94	20.12	20.16	20.04	20.41	24.00	18.00	20.00	29.50	31.00	18.00	18.50	25.50	55.00	36.00	38.50	55.00	40.40	46.45	49.70	51.60	141.70	151.80	157.50	159.00
310	2	10.24	20.44	23.20	22.77	23.16	23.00	26.00	24.50	23.00	15.00	18.00	18.50	18.50	38.00	44.00	43.00	41.50	41.50	52.00	55.05	61.30	142.50	149.70	155.50	162.70
311	2	10.20	15.01	15.68	16.22	17.18	11.00	11.50	15.00	13.00	7.00	8.00	8.00	10.50	18.00	19.50	23.00	23.50	31.60	35.75	40.50	47.40	145.10	151.00	158.00	166.10
312	2	10.06	17.65	18.52	18.69	18.37	16.00	15.00	16.00	15.00	7.50	7.00	9.50	10.50	23.50	22.00	25.50	25.50	38.40	46.00	49.65	51.60	147.50	157.60	163.00	167.60
313	2	10.17	15.71	15.91	16.57	17.35	15.50	11.50	12.00	17.00	6.50	6.00	7.00	8.50	22.00	17.50	19.00	25.50	37.50	43.25	47.90	50.90	154.50	164.90	170.00	171.30
314	2	10.12	22.77	23.20	24.87	26.40	21.00	17.00	22.50	27.00	21.00	19.00	27.50	36.00	42.00	36.00	50.00	63.00	39.20	44.50	50.35	59.80	131.20	138.50	142.30	150.50
315	2	10.42	24.68	23.98	25.31	25.13	28.00	24.00	25.00	31.00	25.00	20.00	24.00	29.50	53.00	44.00	49.00	60.50	47.20	51.40	56.20	56.70	138.30	146.40	149.00	150.20
316	2	9.99	17.45	17.24	17.77	19.34	16.50	14.00	14.50	20.50	6.50	7.00	7.00	9.50	23.00	21.00	21.50	30.00	31.80	35.25	40.25	47.80	135.00	143.00	150.50	157.20
317	2	10.01	16.10	16.31	17.57	18.94	13.50	18.00	18.00	23.00	7.00	5.00	7.50	10.50	20.50	23.00	25.50	33.50	29.95	32.75	37.20	45.50	136.40	141.70	145.50	155.00
318	2	9.93	15.75	15.69	15.23	14.67	14.00	12.00	13.00	10.00	9.00	7.50	7.00	7.00	23.00	19.50	20.00	17.00	28.70	31.60	32.90	34.35	135.00	141.90	147.00	153.00
319	2	10.47	13.10	14.47	14.70	14.81	8.00	12.00	10.50	13.71	6.00	7.00	8.00	11.53	14.00	19.00	18.50	25.25	24.95	32.55	36.00	39.40	138.00	150.00	156.50	163.10
320	2	10.42	15.11	14.77	15.67	16.73	12.00	11.00	12.00	11.00	10.00	5.00	5.00	9.00	22.00	16.00	17.00	20.00	28.45	30.85	34.80	42.30	137.20	144.50	149.00	159.00
321	2	10.05	23.06	23.75	26.17	28.80	24.00	25.50	26.50	41.00	34.00	30.00	34.00	44.00	58.00	55.50	60.50	85.00	43.40	50.20	60.95	72.80	137.20	145.40	152.60	159.00
322	2	10.48	16.34	16.65	17.81	18.48	13.00	15.00	15.00	15.00	7.50	6.50	8.50	9.00	20.50	21.50	23.50	24.00	37.10	42.05	48.85	54.35	150.70	158.90	165.60	171.50
323	2	9.74	18.60	18.31	19.04	19.31	19.50	16.50	18.00	18.50	16.50	14.00	15.00	18.00	36.00	30.50	33.00	36.50	32.70	37.50	43.70	47.30	132.60	143.10	151.50	156.50
324	2	9.54	18.42	19.91	21.94	24.48	17.50	20.00	22.50	29.00	12.00	11.50	21.00	24.50	29.50	31.50	43.50	53.50	35.80	43.55	53.40	63.60	139.40	147.90	156.00	161.20
325	2	9.54	19.73	20.21	20.47	21.34	19.50	18.50	20.50	20.00	14.00	13.50	14.50	14.50	33.50	32.00	35.00	34.50	37.35	41.80	45.45	53.55	137.60	143.80	149.00	158.40
326	2	9.62	18.03	17.91	17.98	18.19	17.00	14.00	17.50	17.00	8.50	7.00	11.00	10.00	25.50	21.00	28.50	27.00	35.90	38.70	42.65	47.80	141.10	147.00	154.00	162.10
327	2	9.88	20.43	22.73	24.51	25.56	19.50	20.00	23.00	27.50	12.00	12.00	18.00	24.00	31.50	32.00	41.00	51.50	40.50	50.25	59.65	68.15	140.80	148.70	156.00	163.30
328	2	9.76	12.85	13.33	13.68	13.70	9.50	12.00	11.50	9.50	4.50	4.00	5.00	6.00	14.00	16.00	16.50	15.50	25.65	28.60	31.85	35.25	141.30	146.50	152.60	160.40
329	2	9.67	15.87	15.21	17.14	18.27	12.50	9.00	14.50	19.00	9.00	6.50	12.00	12.50	21.50	15.50	26.50	31.50	30.70	34.50	41.70	45.90	139.10	150.60	156.00	158.50
330	2	9.51	16.83	18.41	19.78	18.93	13.50	15.50	12.00	17.00	9.00	8.50	14.00	9.00	22.50	24.00	26.00	26.00	31.40	38.75	44.80	48.15	136.60	145.10	150.50	159.50
331	2	9.69	16.26	16.43	18.01	18.44	14.50	13.00	17.00	18.50	8.00	7.00	12.50	12.00	22.50	20.00	29.50	30.50	27.90	32.90	40.25	44.70	131.00	141.50	149.50	155.70
332	2	9.80	17.74	18.10	18.95	19.28	14.00	13.50	14.00	15.00	7.00	6.50	9.00	10.00	21.00	20.00	23.00	25.00	33.00	38.00	42.35	46.15	136.40	144.90	149.50	154.70
333	2	9.81	25.31	26.76	26.76	28.85	26.00	22.50	29.50	29.50	27.00	21.00	28.00	27.50	53.00	43.50	57.50	57.00	52.40	61.25	66.80	75.15	143.90	151.30	158.00	161.40
334	2	9.69	16.94	18.77	19.93	19.93	15.00	17.50	23.00	19.50	6.50	8.00	10.00	7.00	21.50	25.50	33.00	26.50	32.30	40.95	44.85	49.45	138.10	147.70	150.00	157.50
335	2	9.90	14.70	15.58	14.51	15.84	10.50	13.50	8.00	10.00	7.50	6.50	7.00	8.00	18.00	20.00	15.00	18.00	30.90	35.95	36.45	43.75	145.00	151.90	158.50	166.20
336	2	9.74	24.46	25.80	27.99	28.69	26.00	24.00	32.00	32.50	28.50	21.00	34.00	34.00	54.50	45.00	66.00	66.50	50.80	61.10	70.75	74.75	144.10	153.90	159.00	161.40
337	2	9.71	15.13	14.74	16.06	15.78	5.50	7.00	9.50	11.00	5.50	5.50	7.50	9.50	11.00	12.50	17.00	20.50	26.20	28.85	34.70	38.45	131.60	139.90	147.00	156.10
338	2	9.57	14.96	15.38	16.27	18.43	10.50	11.00	12.00	16.00	6.00	5.50	6.50	10.50	16.50	16.50	18.50	26.50	27.50	31.50	36.55	45.65	135.60	143.10	149.90	157.40
339	2	9.52	14.05	14.86	15.41	15.67	7.00	9.00	10.00	9.00	4.50	4.50	5.50	6.00	11.50	13.50	15.50	15.00	20.60	23.40	26.45	30.50	121.10	125.50	131.00	139.50
340	2	9.66	18.14	19.42	19.77	20.07	14.50	21.00	20.00	21.00	16.50	16.00	24.50	21.00	31.00	37.00	44.50	42.00	42.25	50.65	55.80	61.45	152.60	161.50	168.00	175.00
341	2	9.56	16.13	15.84	17.69	17.86	15.50	13.00	15.00	18.00	7.00	6.50	11.00	10.50	22.50	19.50	26.00	28.50	27.30	30.30	37.70	41.10	130.10	138.30	146.00	151.70
342	2	9.57	20.62	20.59	20.52	23.30	21.50	21.50	22.50	31.00	17.00	13.00	18.00	24.50	38.50	34.50	40.50	55.50	43.95	51.00	55.20	64.20	146.00	157.40	164.00	166.00
343	2	9.81	18.45	17.84	18.00	18.37	18.00	15.50	15.00	16.50	15.50	11.50	11.50	11.50	33.50	27.00	26.50	28.00	35.50	36.95	39.70	43.45	138.70	143.90	148.50	153.80
344	2	9.53	19.40	20.49	21.66	20.86	22.00	17.50	24.00	30.50	17.00	12.50	16.00	18.00	39.00	30.00	40.00	48.50	41.40	51.15	57.55	57.90	146.10	158.00	163.00	166.60
345	1	10.88	14.86	15.22	16.04	16.48	8.00	8.00	7.50	8.00	4.50	5.00	7.50	7.00	12.50	13.00	15.00	15.00	29.50	34.70	40.50	45.90	140.90	151.00	158.90	166.90
346	1	10.79	15.38	15.51	16.83	16.98	12.00	13.00	12.50	11.00	5.00	5.00	5.00	6.00	17.00	18.00	17.50	17.00	26.00	28.85	33.75	38.25	130.00	136.40	141.60	150.10
347	1	10.90	20.23	19.14	21.02	19.53	13.00	12.00	12.00	9.50	13.00	9.50	10.00	12.00	26.00	21.50	22.00	21.50	40.50	43.00	51.80	54.80	141.50	149.90	157.00	167.50
348	1	10.75	19.41	18.76	18.23	18.73	18.00	16.00	17.00	14.50	8.00	6.50	6.50	8.50	26.00	22.50	23.50	23.00	43.10	47.00	50.90	56.50	149.00	158.30	167.10	173.70
349	1	10.53	17.47	19.41	20.65	20.66	12.50	19.50	23.50	17.00	10.00	11.50	20.50	14.00	22.50	31.00	44.00	31.00	33.90	41.20	46.90	54.50	139.30	145.70	150.70	162.40
350	1	10.64	15.72	17.12	17.46	17.35	9.50	12.50	14.50	13.00	6.50	7.00	7.50	11.00	16.00	19.50	22.00	24.00	34.25	40.45	43.10	47.35	147.60	153.70	157.10	165.20
351	1	10.87	19.42	20.91	21.38	19.43	21.00	21.00	21.00	19.50	17.00	22.00	20.00	19.00	38.00	43.00	41.00	38.50	45.45	53.60	57.85	56.55	153.00	160.10	164.50	170.60
352	1	10.50	18.35	17.48	18.95	18.38	16.50	13.50	15.00	14.00	11.00	7.00	8.00	9.00	27.50	20.50	23.00	23.00	34.95	36.40	41.50	45.70	138.00	144.30	148.00	157.70
353	1	10.84	26.40	26.51	26.13	24.00	26.00	28.00	30.00	18.00	20.00	19.50	21.00	13.00	46.00	47.50	51.00	31.00	65.65	72.70	78.20	75.60	157.70	165.60	173.00	177.50
354	1	10.62	24.75	22.43	20.94	21.42	20.50	14.00	15.00	10.00	14.00	8.00	8.50	8.50	34.50	22.00	23.50	18.50	58.70	60.85	62.90	67.80	154.00	164.70	173.30	177.90
355	1	10.78	17.62	20.28	19.43	20.12	10.00	14.00	17.00	10.50	5.50	5.50	6.00	7.00	15.50	19.50	23.00	17.50	38.95	47.85	52.00	60.65	148.70	153.60	163.60	173.60
356	1	10.88	21.75	18.65	20.08	23.69	18.50	12.00	12.50	21.50	11.50	6.00	7.00	17.50	30.00	18.00	19.50	39.00	47.00	45.80	54.00	66.85	147.00	156.70	164.00	168.00
357	1	10.58	15.71	15.89	16.44	16.51	7.50	10.00	10.50	13.00	5.00	5.00	5.50	6.00	12.50	15.00	16.00	19.00	29.70	32.45	35.15	37.15	137.50	142.90	146.20	150.00
358	1	10.72	15.75	15.44	15.21	16.69	11.00	11.00	11.50	13.00	6.00	4.50	4.50	6.00	17.00	15.50	16.00	19.00	31.75	34.50	37.15	46.65	142.00	149.50	156.30	167.20
359	2	10.80	16.98	17.62	19.62	20.06	16.50	13.50	21.00	19.00	11.00	9.00	13.50	18.00	27.50	22.50	34.50	37.00	36.70	44.15	51.80	54.75	147.00	158.30	162.50	165.20
360	2	10.59	24.23	24.27	25.39	21.10	24.00	23.50	25.00	16.00	30.00	19.50	19.00	12.00	54.00	43.00	44.00	28.00	47.70	53.80	60.85	52.40	140.30	148.90	154.80	157.60
361	2	10.84	20.84	20.84	21.79	23.32	27.50	22.00	27.50	27.00	16.50	16.00	23.50	25.00	44.00	38.00	51.00	52.00	45.10	49.30	54.40	61.95	147.10	153.80	158.00	163.00
362	2	10.56	19.60	19.88	21.01	20.37	22.00	21.00	22.00	25.50	16.50	15.00	15.50	17.00	38.50	36.00	37.50	42.50	37.05	41.85	47.90	48.30	137.50	145.10	151.00	154.00
363	2	10.58	16.48	16.91	18.01	19.53	11.00	11.50	11.50	18.00	7.00	5.00	5.50	10.00	18.00	16.50	17.00	28.00	29.60	33.20	37.50	44.65	134.00	140.10	144.30	151.20
364	2	10.58	20.49	19.55	19.81	21.09	18.50	16.50	15.00	18.50	15.50	9.50	11.00	15.50	34.00	26.00	26.00	34.00	36.80	39.70	43.10	48.35	134.00	142.50	147.50	151.40
365	2	10.67	17.17	18.09	19.13	17.33	14.50	14.50	18.50	24.50	7.00	7.00	7.50	11.00	21.50	21.50	26.00	35.50	37.70	42.95	47.70	48.50	148.20	154.10	157.90	167.30
366	2	10.83	17.09	17.63	19.68	21.30	17.00	15.00	20.00	30.50	8.00	6.50	11.00	18.00	25.00	21.50	31.00	48.50	34.80	40.35	49.70	56.95	142.70	151.30	158.90	163.50
367	2	10.88	18.70	19.42	20.66	20.48	19.00	15.00	17.50	24.00	15.00	11.00	13.50	14.50	34.00	26.00	31.00	38.50	38.50	43.70	47.10	48.25	143.50	150.00	151.00	153.50
368	2	10.55	16.24	16.93	17.46	17.66	14.50	13.00	14.00	16.50	10.00	9.00	10.50	11.00	24.50	22.00	24.50	27.50	33.30	40.00	43.65	46.00	143.20	153.70	158.10	161.40
369	2	10.84	20.57	19.50	19.42	20.01	18.50	15.00	15.00	18.50	19.50	12.00	14.50	14.00	38.00	27.00	29.50	32.50	39.40	41.85	45.45	48.20	138.40	146.50	153.00	155.20
370	2	10.50	18.08	17.82	20.30	22.37	17.00	17.00	18.50	24.00	11.00	8.50	12.00	25.00	28.00	25.50	30.50	49.00	36.45	40.90	49.40	56.90	142.00	151.50	156.00	159.50
371	2	10.87	15.78	16.82	17.14	18.32	14.50	16.00	14.50	19.00	7.00	6.50	7.50	12.50	21.50	22.50	22.00	31.50	34.80	40.35	44.15	50.00	148.50	154.90	160.50	165.20
372	2	10.73	22.73	25.83	27.62	29.04	28.50	31.00	35.00	43.00	21.50	26.00	34.00	37.00	50.00	57.00	69.00	80.00	48.65	61.50	70.70	76.20	146.30	154.30	160.00	162.00
373	2	10.76	19.29	21.57	21.89	23.50	19.00	20.00	23.00	27.00	11.50	11.00	16.00	16.50	30.50	31.00	39.00	43.50	37.80	45.60	48.60	57.20	140.00	145.40	149.00	156.00
374	2	10.88	16.58	17.03	18.92	19.55	9.50	12.50	15.00	22.00	7.00	6.00	8.50	12.00	16.50	18.50	23.50	34.00	37.55	43.10	49.05	51.30	150.50	159.10	161.00	162.00
375	2	10.62	19.88	22.93	22.35	23.58	21.50	29.00	29.72	28.00	15.00	21.50	22.67	22.50	36.50	50.50	52.39	50.50	37.85	47.15	48.30	55.55	138.00	143.40	147.00	153.50
